# Supplementary material for: Rice Bran Extract Suppresses High-Fat Diet-Induced Hyperlipidemia and Hepatosteatosis through Targeting AMPK and STAT3 Signaling
Source: Nutrients. 2023 Aug 18;15(16):3630. doi: 10.3390/nu15163630 (PMC10457887; doi:10.3390/nu15163630)
Supplement: Supplementary file 1 [file nutrients-15-03630-s001.zip]

Archive with 1 entries (1 files):
- nutrients-2535898-supplementary.pdf
